# Supplementary material for: Multidrug-resistant mammary pathogenic Escherichia coli ST479 isolated from Holstein dairy cows in Jiangsu, China
Source: Front Microbiol. 2026 Mar 3;17:1737656. doi: 10.3389/fmicb.2026.1737656 (PMC13067290; doi:10.3389/fmicb.2026.1737656)
Supplement: Supplementary file 4 [file Table_4.XLS]

VFDB_internal_ID	VF_gene	VF_description
VFG000477(gb|NP_461845)	rpoS	RNA polymerase sigma factor RpoS [RpoS (VF0112) - Regulation (VFC0301)] [Salmonella enterica subsp. enterica serovar Typhimurium str. LT2]
VFG000927(gb|WP_000096764)	fepE	LPS O-antigen length regulator [Enterobactin (VF0228) - Nutritional/Metabolic factor (VFC0272)] [Escherichia coli CFT073]
VFG002054(gb|WP_000633233)	gspK	general secretion pathway protein K [T2SS (VF0333) - Effector delivery system (VFC0086)] [Shigella dysenteriae Sd197]
VFG012305(gb|NP_418738)	fimF	FimF protein precursor [Type 1 fimbriae (VF0221) - Adherence (VFC0001)] [Escherichia coli str. K-12 substr. MG1655]
VFG012312(gb|NP_418739)	fimG	FimG protein precursor [Type 1 fimbriae (VF0221) - Adherence (VFC0001)] [Escherichia coli str. K-12 substr. MG1655]
VFG012894	gspC	general secretion pathway protein C [T2SS (VF0333) - Effector delivery system (VFC0086)] [Shigella boydii Sb227]
VFG012977(gb|WP_000347664)	entA	2,3-dihydro-2,3-dihydroxybenzoate dehydrogenase EntA [Enterobactin synthesis and transport (VF0984) - Nutritional/Metabolic factor (VFC0272)] [Shigella boydii Sb227]
VFG012983(gb|WP_001007129)	entB	enterobactin biosynthesis bifunctional isochorismatase/aryl carrier protein EntB [Enterobactin synthesis and transport (VF0984) - Nutritional/Metabolic factor (VFC0272)] [Shigella boydii Sb227]
VFG012989(gb|WP_000026762)	entE	(2,3-dihydroxybenzoyl)adenylate synthase EntE [Enterobactin synthesis and transport (VF0984) - Nutritional/Metabolic factor (VFC0272)] [Shigella boydii Sb227]
VFG012996(gb|WP_005141144)	entC	isochorismate synthase EntC [Enterobactin synthesis and transport (VF0984) - Nutritional/Metabolic factor (VFC0272)] [Shigella sonnei Ss046]
VFG013002(gb|WP_000077683)	entF	enterobactin non-ribosomal peptide synthetase EntF [Enterobactin synthesis and transport (VF0984) - Nutritional/Metabolic factor (VFC0272)] [Shigella sonnei Ss046]
VFG013004(gb|NP_706438)	entD	enterobactin synthase multienzyme complex phosphopantetheinyltransferase [Enterobactin synthesis and transport (VF0984) - Nutritional/Metabolic factor (VFC0272)] [Shigella flexneri 2a str. 301]
VFG013014(gb|WP_001034921)	fepA	siderophore enterobactin receptor FepA [Enterobactin synthesis and transport (VF0984) - Nutritional/Metabolic factor (VFC0272)] [Shigella sonnei Ss046]
VFG013022(gb|NP_706444)	fepC	iron-enterobactin ABC transporter ATP-binding protein [Enterobactin synthesis and transport (VF0984) - Nutritional/Metabolic factor (VFC0272)] [Shigella flexneri 2a str. 301]
VFG013031(gb|WP_001298899)	fepD	Fe(3+)-siderophore ABC transporter permease [Enterobactin synthesis and transport (VF0984) - Nutritional/Metabolic factor (VFC0272)] [Shigella boydii Sb227]
VFG013033(gb|WP_000640995)	fepG	iron-enterobactin ABC transporter permease [Enterobactin synthesis and transport (VF0984) - Nutritional/Metabolic factor (VFC0272)] [Shigella dysenteriae Sd197]
VFG018205(gb|NP_414826)	yagY/ecpB	E. coli common pilus chaperone EcpB [ECP (VF0404) - Adherence (VFC0001)] [Escherichia coli str. K-12 substr. MG1655]
VFG020176(gb|WP_001234317)	fepB	Fe2+-enterobactin ABC transporter substrate-binding protein [Enterobactin synthesis and transport (VF0984) - Nutritional/Metabolic factor (VFC0272)] [Shigella boydii CDC 3083-94]
VFG033168(gb|WP_000790583)	fimB	Type 1 fimbriae Regulatory protein fimB [Type 1 fimbriae (VF0221) - Adherence (VFC0001)] [Escherichia coli O103:H2 str. 12009]
VFG033190(gb|WP_000044711)	fimE	Type 1 fimbriae Regulatory protein fimE [Type 1 fimbriae (VF0221) - Adherence (VFC0001)] [Escherichia coli O111:H- str. 11128]
VFG033221(gb|WP_000695562)	fimA	Type-1 fimbrial protein, A chain precursor [Type 1 fimbriae (VF0221) - Adherence (VFC0001)] [Escherichia coli O78:H18 str. WS3294A]
VFG033226(gb|WP_000824114)	fimI	Fimbrin-like protein fimI precursor [Type 1 fimbriae (VF0221) - Adherence (VFC0001)] [Escherichia coli O55:H7 str. CB9615]
VFG033257(gb|WP_000066557)	fimC	Chaperone protein fimC precursor [Type 1 fimbriae (VF0221) - Adherence (VFC0001)] [Escherichia coli O111:H- str. 11128]
VFG033280(gb|WP_000125356)	fimD	Outer membrane usher protein fimD precursor [Type 1 fimbriae (VF0221) - Adherence (VFC0001)] [Escherichia coli O104:H4 str. 2009EL-2050]
VFG033294(gb|WP_000120942)	fimD	Outer membrane usher protein fimD precursor [Type 1 fimbriae (VF0221) - Adherence (VFC0001)] [Escherichia coli O78:H18 str. WS3294A]
VFG033335(gb|WP_000825461)	fimG	FimG protein precursor [Type 1 fimbriae (VF0221) - Adherence (VFC0001)] [Escherichia coli O104:H4 str. 2009EL-2050]
VFG033369(gb|WP_000832226)	fimH	FimH protein precursor [Type 1 fimbriae (VF0221) - Adherence (VFC0001)] [Escherichia coli O78:H11:K80 str. H10407]
VFG034392(gb|WP_001323479)	ykgK/ecpR	regulator protein EcpR [ECP (VF0404) - Adherence (VFC0001)] [Escherichia coli E24377A]
VFG034419(gb|WP_000730974)	yagZ/ecpA	E. coli common pilus structural subunit EcpA [ECP (VF0404) - Adherence (VFC0001)] [Escherichia coli E24377A]
VFG034464(gb|WP_001131081)	yagX/ecpC	E. coli common pilus usher EcpC [ECP (VF0404) - Adherence (VFC0001)] [Escherichia coli O26:H11 str. 11368]
VFG034492(gb|WP_001323478)	yagW/ecpD	polymerized tip adhesin of ECP fibers [ECP (VF0404) - Adherence (VFC0001)] [Escherichia coli O26:H11 str. 11368]
VFG034521(gb|WP_001305432)	yagV/ecpE	E. coli common pilus chaperone EcpE [ECP (VF0404) - Adherence (VFC0001)] [Escherichia coli O104:H4 str. 2009EL-2050]
VFG034567(gb|WP_000020231)	eaeH	intimin-like adhesin FdeC [EaeH (VF1119) - Adherence (VFC0001)] [Escherichia coli UMNK88]
VFG034605(gb|WP_000225866)	cfaA	colonisation factor antigen a, chaperone [Adhesive fimbriae (VF0213) - Adherence (VFC0001)] [Escherichia coli O111:H- str. 11128]
VFG034624(gb|WP_000755097)	cfaB	colonization factor antigen 1 [Adhesive fimbriae (VF0213) - Adherence (VFC0001)] [Escherichia coli E24377A]
VFG034628(gb|WP_000358667)	cfaC	colonisation factor antigen c, usher [Adhesive fimbriae (VF0213) - Adherence (VFC0001)] [Escherichia coli O103:H2 str. 12009]
VFG034648(gb|WP_001245988)	cfaD/cfaE	minor pilin and initiator [Adhesive fimbriae (VF0213) - Adherence (VFC0001)] [Escherichia coli E24377A]
VFG034666(gb|WP_000074237)	ibeB	Cu(+)/Ag(+) efflux RND transporter outer membrane channel CusC [Ibes (VF0237) - Invasion (VFC0083)] [Escherichia coli O104:H4 str. 2009EL-2050]
VFG034718(gb|WP_000556280)	ibeC	phosphoethanolamine transferase CptA [Ibes (VF0237) - Invasion (VFC0083)] [Escherichia coli E24377A]
VFG034777(gb|WP_000632878)	espL4	Type III secretion system effector EspL4 [TTSS secreted effectors (VF1110) - Effector delivery system (VFC0086)] [Escherichia coli O111:H- str. 11128]
VFG034822(gb|WP_000627131)	espR1	Type III secretion system effector espR1 [TTSS secreted effectors (VF1110) - Effector delivery system (VFC0086)] [Escherichia coli O103:H2 str. 12009]
VFG034866(gb|WP_000900547)	espX4	Type III secretion system effector EspX4 [TTSS secreted effectors (VF1110) - Effector delivery system (VFC0086)] [Escherichia coli O157:H7 str. EDL933]
VFG034875(gb|WP_001270087)	espX5	Type III secretion system effector EspX5 [TTSS secreted effectors (VF1111) - Effector delivery system (VFC0086)] [Escherichia coli O55:H7 str. CB9615]
VFG035087(gb|WP_001342815)	tssB	type VI secretion system contractile sheath small subunit [SCI-I T6SS (VF1120) - Effector delivery system (VFC0086)] [Escherichia coli O103:H2 str. 12009]
VFG035106(gb|WP_001299107)	tssC	type VI secretion system contractile sheath large subunit [SCI-I T6SS (VF1120) - Effector delivery system (VFC0086)] [Escherichia coli O103:H2 str. 12009]
VFG035125(gb|WP_000690895)	tssK	type VI secretion system baseplate subunit TssK [SCI-I T6SS (VF1120) - Effector delivery system (VFC0086)] [Escherichia coli O103:H2 str. 12009]
VFG035147(gb|WP_000712319)	tssL	type VI secretion system protein TssL, short form [SCI-I T6SS (VF1120) - Effector delivery system (VFC0086)] [Escherichia coli E24377A]
VFG035163(gb|WP_001246539)	ECE24377A_RS17270	OmpA family protein [SCI-I T6SS (VF1120) - Effector delivery system (VFC0086)] [Escherichia coli E24377A]
VFG035173(gb|WP_000997067)	ECO103_RS17720	Hcp family type VI secretion system effector [SCI-I T6SS (VF1120) - Effector delivery system (VFC0086)] [Escherichia coli O103:H2 str. 12009]
VFG035195(gb|WP_000147347)	tssH	type VI secretion system ATPase TssH [SCI-I T6SS (VF1120) - Effector delivery system (VFC0086)] [Escherichia coli E24377A]
VFG035205(gb|WP_001024965)	vgrG	type VI secretion system tip protein VgrG [SCI-I T6SS (VF1120) - Effector delivery system (VFC0086)] [Escherichia coli 536]
VFG035241(gb|WP_001299110)	ECO103_RS17750	type VI secretion protein VasK [SCI-I T6SS (VF1120) - Effector delivery system (VFC0086)] [Escherichia coli O103:H2 str. 12009]
VFG035272(gb|WP_000342493)	tssF	type VI secretion system baseplate subunit TssF [SCI-I T6SS (VF1120) - Effector delivery system (VFC0086)] [Escherichia coli O103:H2 str. 12009]
VFG035285(gb|WP_000373302)	tssG	type VI secretion system baseplate subunit TssG [SCI-I T6SS (VF1120) - Effector delivery system (VFC0086)] [Escherichia coli O103:H2 str. 12009]
VFG035300(gb|WP_000484008)	tssJ	type VI secretion system lipoprotein TssJ [SCI-I T6SS (VF1120) - Effector delivery system (VFC0086)] [Escherichia coli O103:H2 str. 12009]
VFG035316(gb|WP_000106970)	tssE	type VI secretion system baseplate subunit TssE [SCI-I T6SS (VF1120) - Effector delivery system (VFC0086)] [Escherichia coli O103:H2 str. 12009]
VFG035349(gb|WP_000157828)	ECE24377A_RS17310	type VI secretion system ImpA family N-terminal domain-containing protein [SCI-I T6SS (VF1120) - Effector delivery system (VFC0086)] [Escherichia coli E24377A]
VFG035952(gb|WP_001033225)	upaG/ehaG	trimeric autotransporter adhesin EhaG [UpaG adhesin, trimeric AT (VF1125) - Adherence (VFC0001)] [Escherichia coli O26:H11 str. 11368]
VFG036008	ehaB	autotransporter outer membrane beta-barrel domain-containing protein [EhaB, AIDA-I type (VF1128) - Adherence (VFC0001)] [Escherichia coli O78:H18 str. WS3294A]
VFG040946(gb|WP_000942795)	yghD	GspM family type II secretion system protein YghD [Gsp (VF1177) - Effector delivery system (VFC0086)] [Escherichia coli E24377A]
VFG040947(gb|WP_000094974)	gspL	type II secretion system protein GspL [Gsp (VF1177) - Effector delivery system (VFC0086)] [Escherichia coli E24377A]
VFG040949(gb|WP_001255040)	gspJ	type II secretion system minor pseudopilin GspJ [Gsp (VF1177) - Effector delivery system (VFC0086)] [Escherichia coli E24377A]
VFG040950(gb|WP_000820125)	gspI	type II secretion system minor pseudopilin GspI [Gsp (VF1177) - Effector delivery system (VFC0086)] [Escherichia coli E24377A]
VFG040951(gb|WP_001115154)	gspH	type II secretion system minor pseudopilin GspH [Gsp (VF1177) - Effector delivery system (VFC0086)] [Escherichia coli E24377A]
VFG040952(gb|WP_001087295)	gspG	type II secretion system major pseudopilin GspG [Gsp (VF1177) - Effector delivery system (VFC0086)] [Escherichia coli E24377A]
VFG040953(gb|WP_001173448)	gspF	type II secretion system inner membrane protein GspF [Gsp (VF1177) - Effector delivery system (VFC0086)] [Escherichia coli E24377A]
VFG040954(gb|WP_000249322)	gspE	type II secretion system ATPase GspE [Gsp (VF1177) - Effector delivery system (VFC0086)] [Escherichia coli E24377A]
VFG040955(gb|WP_000498824)	gspD	type II secretion system secretin GspD [Gsp (VF1177) - Effector delivery system (VFC0086)] [Escherichia coli E24377A]
VFG042084(gb|NP_311752)	escR	T3SS structure protein EscR [ETT2 (VF1161) - Effector delivery system (VFC0086)] [Escherichia coli O157:H7 str. Sakai]
VFG042085(gb|NP_311751)	epaQ	type III secretion protein EpaQ [ETT2 (VF1161) - Effector delivery system (VFC0086)] [Escherichia coli O157:H7 str. Sakai]
VFG042088(gb|NP_311747)	etrA	transcriptional regulator [ETT2 (VF1161) - Effector delivery system (VFC0086)] [Escherichia coli O157:H7 str. Sakai]
VFG042366(gb|WP_011310094)	epeA	serine protease autotransporter EpeA [EpeA (VF1166) - Effector delivery system (VFC0086)] [Escherichia coli O113:H21 str. EH41]
VFG042402(gb|WP_077626202)	ycbU	fimbrial protein [E.coli laminin-binding fimbriae (ELF) (VF1140) - Adherence (VFC0001)] [Escherichia coli O157:H7 str. EDL933]
VFG042403(gb|WP_000919494)	ycbV	type 1 fimbrial protein [E.coli laminin-binding fimbriae (ELF) (VF1140) - Adherence (VFC0001)] [Escherichia coli O157:H7 str. EDL933]
VFG042404 (ycbF) fimbrial chaperone [E.coli laminin-binding fimbriae (ELF)	VF1140	- Adherence (VFC0001)] [Escherichia coli O157:H7 str. EDL933]
VFG042590(gb|AAS99229)	stgA	StgA [Stg fimbriae (VF1150) - Adherence (VFC0001)] [Escherichia coli O78:K80:H9 chi7122]
VFG042591(gb|AAS99230)	stgB	StgB [Stg fimbriae (VF1150) - Adherence (VFC0001)] [Escherichia coli O78:K80:H9 chi7122]
VFG042592(gb|AAS99231)	stgC	StgC [Stg fimbriae (VF1150) - Adherence (VFC0001)] [Escherichia coli O78:K80:H9 chi7122]
VFG042593(gb|AAS99232)	stgD	StgD [Stg fimbriae (VF1150) - Adherence (VFC0001)] [Escherichia coli O78:K80:H9 chi7122]
VFG042713(gb|WP_001296758)	fimA	type 1 fimbrial major subunit FimA [F9 fimbriae (VF1153) - Adherence (VFC0001)] [Escherichia coli O157:H7 str. EDL933]
VFG042714(gb|WP_001195169)	Z_RS10335	fimbria/pilus periplasmic chaperone [F9 fimbriae (VF1153) - Adherence (VFC0001)] [Escherichia coli O157:H7 str. EDL933]
VFG042716(gb|WP_000876770)	ydeS	type 1 fimbrial protein [F9 fimbriae (VF1153) - Adherence (VFC0001)] [Escherichia coli O157:H7 str. EDL933]
VFG042718(gb|WP_000520684)	ydeQ	fimbrial protein [F9 fimbriae (VF1153) - Adherence (VFC0001)] [Escherichia coli O157:H7 str. EDL933]
VFG042725(gb|WP_001189321)	csgG	curli production assembly/transport protein CsgG [Curli fibers (VF1138) - Adherence (VFC0001)] [Escherichia coli O157:H7 str. EDL933]
VFG042726(gb|WP_001267015)	csgF	curli production assembly/transport protein CsgF [Curli fibers (VF1138) - Adherence (VFC0001)] [Escherichia coli O157:H7 str. EDL933]
VFG042729(gb|WP_000791650)	csgB	curlin minor subunit CsgB [Curli fibers (VF1138) - Adherence (VFC0001)] [Escherichia coli O157:H7 str. EDL933]
VFG043072(gb|WP_000197360)	flgN	flagella biosynthesis chaperone FlgN [Peritrichous flagella (VF1154) - Motility (VFC0204)] [Escherichia coli O157:H7 str. EDL933]
VFG043073(gb|WP_000879706)	flgA	flagellar basal body P-ring formation protein FlgA [Peritrichous flagella (VF1154) - Motility (VFC0204)] [Escherichia coli O157:H7 str. EDL933]
VFG043074(gb|WP_000884708)	flgB	flagellar basal body rod protein FlgB [Peritrichous flagella (VF1154) - Motility (VFC0204)] [Escherichia coli O157:H7 str. EDL933]
VFG043075(gb|WP_001196460)	flgC	flagellar basal body rod protein FlgC [Peritrichous flagella (VF1154) - Motility (VFC0204)] [Escherichia coli O157:H7 str. EDL933]
VFG043076(gb|WP_000020482)	flgD	flagellar hook assembly protein FlgD [Peritrichous flagella (VF1154) - Motility (VFC0204)] [Escherichia coli O157:H7 str. EDL933]
VFG043077(gb|WP_000885860)	flgE	flagellar hook protein FlgE [Peritrichous flagella (VF1154) - Motility (VFC0204)] [Escherichia coli O157:H7 str. EDL933]
VFG043078(gb|WP_000349287)	flgF	flagellar basal-body rod protein FlgF [Peritrichous flagella (VF1154) - Motility (VFC0204)] [Escherichia coli O157:H7 str. EDL933]
VFG043079(gb|WP_000625837)	flgG	flagellar basal-body rod protein FlgG [Peritrichous flagella (VF1154) - Motility (VFC0204)] [Escherichia coli O157:H7 str. EDL933]
VFG043080(gb|WP_001295442)	flgH	flagellar basal body L-ring protein FlgH [Peritrichous flagella (VF1154) - Motility (VFC0204)] [Escherichia coli O157:H7 str. EDL933]
VFG043081(gb|WP_000589319)	flgI	flagellar basal body P-ring protein FlgI [Peritrichous flagella (VF1154) - Motility (VFC0204)] [Escherichia coli O157:H7 str. EDL933]
VFG043082(gb|WP_001301817)	flgJ	flagellar assembly peptidoglycan hydrolase FlgJ [Peritrichous flagella (VF1154) - Motility (VFC0204)] [Escherichia coli O157:H7 str. EDL933]
VFG043083(gb|WP_000096470)	flgK	flagellar hook-associated protein FlgK [Peritrichous flagella (VF1154) - Motility (VFC0204)] [Escherichia coli O157:H7 str. EDL933]
VFG043084(gb|WP_001212790)	flgL	flagellar hook-associated protein FlgL [Peritrichous flagella (VF1154) - Motility (VFC0204)] [Escherichia coli O157:H7 str. EDL933]
VFG043085(gb|WP_001259575)	flhe	flagellar protein FlhE [Peritrichous flagella (VF1154) - Motility (VFC0204)] [Escherichia coli O157:H7 str. EDL933]
VFG043086(gb|WP_000067016)	flhA	flagellar biosynthesis protein FlhA [Peritrichous flagella (VF1154) - Motility (VFC0204)] [Escherichia coli O157:H7 str. EDL933]
VFG043087(gb|WP_001278933)	flhB	flagellar type III secretion system protein FlhB [Peritrichous flagella (VF1154) - Motility (VFC0204)] [Escherichia coli O157:H7 str. EDL933]
VFG043088(gb|WP_000983602)	cheZ	protein phosphatase CheZ [Peritrichous flagella (VF1154) - Motility (VFC0204)] [Escherichia coli O157:H7 str. EDL933]
VFG043089(gb|WP_000763867)	cheY	chemotaxis response regulator CheY [Peritrichous flagella (VF1154) - Motility (VFC0204)] [Escherichia coli O157:H7 str. EDL933]
VFG043090(gb|WP_000036413)	cheB	protein-glutamate methylesterase/protein glutamine deamidase [Peritrichous flagella (VF1154) - Motility (VFC0204)] [Escherichia coli O157:H7 str. EDL933]
VFG043091(gb|WP_000204340)	cheR	protein-glutamate O-methyltransferase CheR [Peritrichous flagella (VF1154) - Motility (VFC0204)] [Escherichia coli O157:H7 str. EDL933]
VFG043092(gb|WP_010904770)	tar	methyl-accepting chemotaxis protein II [Peritrichous flagella (VF1154) - Motility (VFC0204)] [Escherichia coli O157:H7 str. EDL933]
VFG043093(gb|WP_000147304)	cheW	chemotaxis protein CheW [Peritrichous flagella (VF1154) - Motility (VFC0204)] [Escherichia coli O157:H7 str. EDL933]
VFG043094(gb|WP_001322280)	cheA	chemotaxis protein CheA [Peritrichous flagella (VF1154) - Motility (VFC0204)] [Escherichia coli O157:H7 str. EDL933]
VFG043095(gb|WP_000795630)	motB	flagellar motor protein MotB [Peritrichous flagella (VF1154) - Motility (VFC0204)] [Escherichia coli O157:H7 str. EDL933]
VFG043096(gb|WP_000906325)	motA	flagellar motor stator protein MotA [Peritrichous flagella (VF1154) - Motility (VFC0204)] [Escherichia coli O157:H7 str. EDL933]
VFG043097(gb|WP_001291603)	flhC	flagellar transcriptional regulator FlhC [Peritrichous flagella (VF1154) - Motility (VFC0204)] [Escherichia coli O157:H7 str. EDL933]
VFG043098(gb|WP_001302091)	flhD	flagellar transcriptional regulator FlhD [Peritrichous flagella (VF1154) - Motility (VFC0204)] [Escherichia coli O157:H7 str. EDL933]
VFG043099(gb|WP_001302033)	tcyJ	cystine ABC transporter substrate-binding protein [Peritrichous flagella (VF1154) - Motility (VFC0204)] [Escherichia coli O157:H7 str. EDL933]
VFG043100(gb|WP_001302103)	fliZ	flagella biosynthesis regulatory protein FliZ [Peritrichous flagella (VF1154) - Motility (VFC0204)] [Escherichia coli O157:H7 str. EDL933]
VFG043101(gb|WP_001087467)	fliA	RNA polymerase sigma factor FliA [Peritrichous flagella (VF1154) - Motility (VFC0204)] [Escherichia coli O157:H7 str. EDL933]
VFG043103(gb|WP_000146755)	fliD	flagellar filament capping protein FliD [Peritrichous flagella (VF1154) - Motility (VFC0204)] [Escherichia coli O157:H7 str. EDL933]
VFG043104(gb|WP_000270418)	fliS	flagellar export chaperone FliS [Peritrichous flagella (VF1154) - Motility (VFC0204)] [Escherichia coli O157:H7 str. EDL933]
VFG043105(gb|WP_001015033)	fliT	flagella biosynthesis regulatory protein FliT [Peritrichous flagella (VF1154) - Motility (VFC0204)] [Escherichia coli O157:H7 str. EDL933]
VFG043106(gb|WP_001274299)	fliE	flagellar hook-basal body complex protein FliE [Peritrichous flagella (VF1154) - Motility (VFC0204)] [Escherichia coli O157:H7 str. EDL933]
VFG043107(gb|WP_000994443)	fliF	flagellar M-ring protein FliF [Peritrichous flagella (VF1154) - Motility (VFC0204)] [Escherichia coli O157:H7 str. EDL933]
VFG043108(gb|WP_000067959)	fliG	flagellar motor switch protein FliG [Peritrichous flagella (VF1154) - Motility (VFC0204)] [Escherichia coli O157:H7 str. EDL933]
VFG043109(gb|WP_001282715)	fliH	flagellar assembly protein FliH [Peritrichous flagella (VF1154) - Motility (VFC0204)] [Escherichia coli O157:H7 str. EDL933]
VFG043110(gb|WP_000213294)	fliI	flagellum-specific ATP synthase FliI [Peritrichous flagella (VF1154) - Motility (VFC0204)] [Escherichia coli O157:H7 str. EDL933]
VFG043111(gb|WP_000807584)	fliJ	flagella biosynthesis chaperone FliJ [Peritrichous flagella (VF1154) - Motility (VFC0204)] [Escherichia coli O157:H7 str. EDL933]
VFG043112(gb|WP_000620074)	fliK	flagellar hook length control protein FliK [Peritrichous flagella (VF1154) - Motility (VFC0204)] [Escherichia coli O157:H7 str. EDL933]
VFG043113(gb|WP_000133106)	fliL	flagellar basal body-associated protein FliL [Peritrichous flagella (VF1154) - Motility (VFC0204)] [Escherichia coli O157:H7 str. EDL933]
VFG043114(gb|WP_010904778)	fliM	flagellar motor switch protein FliM [Peritrichous flagella (VF1154) - Motility (VFC0204)] [Escherichia coli O157:H7 str. EDL933]
VFG043115(gb|WP_001282098)	fliN	flagellar motor switch protein FliN [Peritrichous flagella (VF1154) - Motility (VFC0204)] [Escherichia coli O157:H7 str. EDL933]
VFG043116(gb|WP_001302429)	fliO	flagellar type III secretion system protein FliO [Peritrichous flagella (VF1154) - Motility (VFC0204)] [Escherichia coli O157:H7 str. EDL933]
VFG043117(gb|WP_001253441)	fliP	flagellar type III secretion system pore protein FliP [Peritrichous flagella (VF1154) - Motility (VFC0204)] [Escherichia coli O157:H7 str. EDL933]
VFG043118(gb|WP_000187358)	fliQ	flagellar biosynthesis protein FliQ [Peritrichous flagella (VF1154) - Motility (VFC0204)] [Escherichia coli O157:H7 str. EDL933]
VFG043119(gb|WP_000942326)	fliR	flagellar type III secretion system protein FliR [Peritrichous flagella (VF1154) - Motility (VFC0204)] [Escherichia coli O157:H7 str. EDL933]
VFG043120(gb|WP_000615801)	flk	flagella biosynthesis regulator Flk [Peritrichous flagella (VF1154) - Motility (VFC0204)] [Escherichia coli O157:H7 str. EDL933]
VFG043544(gb|WP_000750416)	ompA	porin OmpA [Z1307 (VF1158) - Adherence (VFC0001)] [Escherichia coli O157:H7 str. EDL933]
VFG044067(gb|WP_001283335)	ECS88_RS00560	colicin-like pore-forming protein [Colicin Ia (VF1183) - Exotoxin (VFC0235)] [Escherichia coli O45:K1:H7 str. S88]
VFG044159(gb|WP_000125846)	fes	enterobactin/ferric enterobactin esterase [Enterobactin (VF0228) - Nutritional/Metabolic factor (VFC0272)] [Escherichia coli CFT073]
VFG044165(gb|WP_001041793)	entS	enterobactin exporter, iron-regulated [Enterobactin (VF0228) - Nutritional/Metabolic factor (VFC0272)] [Escherichia coli CFT073]
VFG045791(gb|WP_000481500)	cgsD	transcriptional regulator CsgD [Curli fibers (VF1138) - Adherence (VFC0001)] [Escherichia coli O25b:H4-ST131]
VFG045794(gb|WP_000992818)	csgC	curli assembly protein CsgC [Curli fibers (VF1138) - Adherence (VFC0001)] [Escherichia coli O25b:H4-ST131]
VFG045808(gb|WP_021543768)	vgrG	type VI secretion system tip protein VgrG [SCI-I T6SS (VF1120) - Effector delivery system (VFC0086)] [Escherichia coli O25b:H4-ST131]
VFG045865(gb|WP_000750284)	elfA	fimbrial protein [E.coli laminin-binding fimbriae (ELF) (VF1140) - Adherence (VFC0001)] [Escherichia coli O103:H2 str. 12009]
VFG045887(gb|WP_000845152)	elfD	molecular chaperone [E.coli laminin-binding fimbriae (ELF) (VF1140) - Adherence (VFC0001)] [Escherichia coli O103:H2 str. 12009]
VFG045904(gb|WP_000286318)	elfC	fimbrial biogenesis usher protein [E.coli laminin-binding fimbriae (ELF) (VF1140) - Adherence (VFC0001)] [Escherichia coli O111:H- str. 11128]
VFG045923(gb|WP_001165655)	elfG	fimbrial protein [E.coli laminin-binding fimbriae (ELF) (VF1140) - Adherence (VFC0001)] [Escherichia coli O103:H2 str. 12009]
VFG045936(gb|WP_000360904)	hcpA	prepilin peptidase-dependent pilin [Hemorrhagic E.coli pilus (HCP) (VF1141) - Adherence (VFC0001)] [Escherichia coli VR50]
VFG045984(gb|WP_001025155)	hcpB	type II secretion system protein GspE [Hemorrhagic E.coli pilus (HCP) (VF1141) - Adherence (VFC0001)] [Escherichia coli O103:H2 str. 12009]
VFG046023(gb|WP_000157234)	hcpC	protein transport protein HofC [Hemorrhagic E.coli pilus (HCP) (VF1141) - Adherence (VFC0001)] [Escherichia coli O111:H- str. 11128]
VFG046070(gb|WP_000833288)	cgsE	curli production assembly/transport protein CsgE [Curli fibers (VF1138) - Adherence (VFC0001)] [Escherichia coli VR50]
VFG046073(gb|WP_000771443)	csgA	curlin major subunit CsgA [Curli fibers (VF1138) - Adherence (VFC0001)] [Escherichia coli VR50]
VFG049031(gb|WP_012967599)	KVAR_RS07885	mannose-1-phosphate guanylyltransferase/mannose-6-phosphate isomerase [LPS (VF0561) - Immune modulation (VFC0258)] [Klebsiella variicola At-22]
VFG049042(gb|WP_012967600)	rfbK2	O9 family phosphomannomutase RfbK2 [LPS (VF0561) - Immune modulation (VFC0258)] [Klebsiella variicola At-22]
VFG049092(gb|WP_020956646)	N559_RS09110	glycosyltransferase family 4 protein [LPS (VF0561) - Immune modulation (VFC0258)] [Klebsiella pneumoniae JM45]
VFG049100(gb|WP_004184789)	KPK_RS08095	N-acetyl-alpha-D-glucosaminyl-diphospho-ditrans, octacis-undecaprenol 3-alpha-mannosyltransferase WbdC [LPS (VF0561) - Immune modulation (VFC0258)] [Klebsiella pneumoniae 342]
