# Supplementary material for: Multidrug-resistant mammary pathogenic Escherichia coli ST479 isolated from Holstein dairy cows in Jiangsu, China
Source: Front Microbiol. 2026 Mar 3;17:1737656. doi: 10.3389/fmicb.2026.1737656 (PMC13067290; doi:10.3389/fmicb.2026.1737656)
Supplement: Supplementary file 5 [file Table_5.XLS]

ARO Name	ARO Accession	AMR Gene Family	Drug Class	Resistance Mechanism
APH(3')-IIa	ARO:3002644	APH(3')	aminoglycoside antibiotic	antibiotic inactivation
AcrE	ARO:3000499	resistance-nodulation-cell division (RND) antibiotic efflux pump	cephalosporin;cephamycin;fluoroquinolone antibiotic;penam	antibiotic efflux
AcrF	ARO:3000502	resistance-nodulation-cell division (RND) antibiotic efflux pump	cephalosporin;cephamycin;fluoroquinolone antibiotic;penam	antibiotic efflux
AcrS	ARO:3000656	resistance-nodulation-cell division (RND) antibiotic efflux pump	cephalosporin;cephamycin;fluoroquinolone antibiotic;glycylcycline;penam;phenicol antibiotic;rifamycin antibiotic;tetracycline antibiotic;triclosan	antibiotic efflux
CRP	ARO:3000518	resistance-nodulation-cell division (RND) antibiotic efflux pump	fluoroquinolone antibiotic;macrolide antibiotic;penam	antibiotic efflux
CTX-M-55	ARO:3001917	CTX-M beta-lactamase	cephalosporin	antibiotic inactivation
EC-14	ARO:3006875	EC beta-lactamase	cephalosporin	antibiotic inactivation
Escherichia coli GlpT with mutation conferring resistance to fosfomycin	ARO:3003889	antibiotic-resistant GlpT	fosfomycin	antibiotic target alteration
Escherichia coli UhpT with mutation conferring resistance to fosfomycin	ARO:3003890	antibiotic-resistant UhpT	fosfomycin	antibiotic target alteration
Escherichia coli acrA	ARO:3004043	resistance-nodulation-cell division (RND) antibiotic efflux pump	cephalosporin;fluoroquinolone antibiotic;glycylcycline;penam;phenicol antibiotic;rifamycin antibiotic;tetracycline antibiotic;triclosan	antibiotic efflux
Escherichia coli acrR with mutation conferring multidrug antibiotic resistance	ARO:3003807	resistance-nodulation-cell division (RND) antibiotic efflux pump	cephalosporin;fluoroquinolone antibiotic;glycylcycline;penam;phenicol antibiotic;rifamycin antibiotic;tetracycline antibiotic;triclosan	antibiotic efflux;antibiotic target alteration
Escherichia coli ampC1 beta-lactamase	ARO:3004611	ampC-type beta-lactamase	cephalosporin;penam	antibiotic inactivation
Escherichia coli ampH beta-lactamase	ARO:3004612	ampC-type beta-lactamase	cephalosporin;penam	antibiotic inactivation
Escherichia coli gyrA conferring resistance to fluoroquinolones	ARO:3003294	fluoroquinolone resistant gyrA	fluoroquinolone antibiotic;nybomycin	antibiotic target alteration
Escherichia coli marR mutant conferring antibiotic resistance	ARO:3003378	resistance-nodulation-cell division (RND) antibiotic efflux pump	cephalosporin;fluoroquinolone antibiotic;glycylcycline;penam;phenicol antibiotic;rifamycin antibiotic;tetracycline antibiotic;triclosan	antibiotic efflux;antibiotic target alteration
Escherichia coli parC conferring resistance to fluoroquinolones	ARO:3003308	fluoroquinolone resistant parC	fluoroquinolone antibiotic	antibiotic target alteration
Escherichia coli soxR with mutation conferring antibiotic resistance	ARO:3003381	ATP-binding cassette (ABC) antibiotic efflux pump;major facilitator superfamily (MFS) antibiotic efflux pump;resistance-nodulation-cell division (RND) antibiotic efflux pump	cephalosporin;fluoroquinolone antibiotic;glycylcycline;penam;phenicol antibiotic;rifamycin antibiotic;tetracycline antibiotic;triclosan	antibiotic efflux;antibiotic target alteration
Escherichia coli soxS with mutation conferring antibiotic resistance	ARO:3003511	ATP-binding cassette (ABC) antibiotic efflux pump;General Bacterial Porin with reduced permeability to beta-lactams;major facilitator superfamily (MFS) antibiotic efflux pump;resistance-nodulation-cell division (RND) antibiotic efflux pump	carbapenem;cephalosporin;cephamycin;fluoroquinolone antibiotic;glycylcycline;monobactam;penam;penem;phenicol antibiotic;rifamycin antibiotic;tetracycline antibiotic;triclosan	antibiotic efflux;antibiotic target alteration;reduced permeability to antibiotic
FosA3	ARO:3002872	fosfomycin thiol transferase	fosfomycin	antibiotic inactivation
H-NS	ARO:3000676	major facilitator superfamily (MFS) antibiotic efflux pump;resistance-nodulation-cell division (RND) antibiotic efflux pump	cephalosporin;cephamycin;fluoroquinolone antibiotic;macrolide antibiotic;penam;tetracycline antibiotic	antibiotic efflux
Haemophilus influenzae PBP3 conferring resistance to beta-lactam antibiotics	ARO:3004446	Penicillin-binding protein mutations conferring resistance to beta-lactam antibiotics	carbapenem;cephalosporin;cephamycin;monobactam;penam	antibiotic target alteration
Klebsiella pneumoniae KpnE	ARO:3004580	major facilitator superfamily (MFS) antibiotic efflux pump	aminoglycoside antibiotic;cephalosporin;macrolide antibiotic;peptide antibiotic;rifamycin antibiotic;tetracycline antibiotic	antibiotic efflux
Klebsiella pneumoniae KpnF	ARO:3004583	major facilitator superfamily (MFS) antibiotic efflux pump	aminoglycoside antibiotic;cephalosporin;macrolide antibiotic;peptide antibiotic;rifamycin antibiotic;tetracycline antibiotic	antibiotic efflux
PmrF	ARO:3003578	pmr phosphoethanolamine transferase	peptide antibiotic	antibiotic target alteration
TEM-141	ARO:3001004	TEM beta-lactamase	cephalosporin;monobactam;penam;penem	antibiotic inactivation
TEM-214	ARO:3001391	TEM beta-lactamase	cephalosporin;monobactam;penam;penem	antibiotic inactivation
TolC	ARO:3000237	ATP-binding cassette (ABC) antibiotic efflux pump;major facilitator superfamily (MFS) antibiotic efflux pump;resistance-nodulation-cell division (RND) antibiotic efflux pump	aminocoumarin antibiotic;aminoglycoside antibiotic;carbapenem;cephalosporin;cephamycin;fluoroquinolone antibiotic;glycylcycline;macrolide antibiotic;penam;penem;peptide antibiotic;phenicol antibiotic;rifamycin antibiotic;tetracycline antibiotic;triclosan	antibiotic efflux
YojI	ARO:3003952	ATP-binding cassette (ABC) antibiotic efflux pump	peptide antibiotic	antibiotic efflux
acrB	ARO:3000216	resistance-nodulation-cell division (RND) antibiotic efflux pump	cephalosporin;fluoroquinolone antibiotic;glycylcycline;penam;phenicol antibiotic;rifamycin antibiotic;tetracycline antibiotic;triclosan	antibiotic efflux
acrD	ARO:3000491	resistance-nodulation-cell division (RND) antibiotic efflux pump	aminoglycoside antibiotic	antibiotic efflux
bacA	ARO:3002986	undecaprenyl pyrophosphate related proteins	peptide antibiotic	antibiotic target alteration
baeR	ARO:3000828	resistance-nodulation-cell division (RND) antibiotic efflux pump	aminocoumarin antibiotic;aminoglycoside antibiotic	antibiotic efflux
baeS	ARO:3000829	resistance-nodulation-cell division (RND) antibiotic efflux pump	aminocoumarin antibiotic;aminoglycoside antibiotic	antibiotic efflux
cpxA	ARO:3000830	resistance-nodulation-cell division (RND) antibiotic efflux pump	aminocoumarin antibiotic;aminoglycoside antibiotic	antibiotic efflux
emrA	ARO:3000027	major facilitator superfamily (MFS) antibiotic efflux pump	fluoroquinolone antibiotic	antibiotic efflux
emrB	ARO:3000074	major facilitator superfamily (MFS) antibiotic efflux pump	fluoroquinolone antibiotic	antibiotic efflux
emrK	ARO:3000206	major facilitator superfamily (MFS) antibiotic efflux pump	tetracycline antibiotic	antibiotic efflux
emrR	ARO:3000516	major facilitator superfamily (MFS) antibiotic efflux pump	fluoroquinolone antibiotic	antibiotic efflux
emrY	ARO:3000254	major facilitator superfamily (MFS) antibiotic efflux pump	tetracycline antibiotic	antibiotic efflux
eptA	ARO:3003576	pmr phosphoethanolamine transferase	peptide antibiotic	antibiotic target alteration
evgA	ARO:3000832	major facilitator superfamily (MFS) antibiotic efflux pump;resistance-nodulation-cell division (RND) antibiotic efflux pump	fluoroquinolone antibiotic;macrolide antibiotic;penam;tetracycline antibiotic	antibiotic efflux
evgS	ARO:3000833	major facilitator superfamily (MFS) antibiotic efflux pump;resistance-nodulation-cell division (RND) antibiotic efflux pump	fluoroquinolone antibiotic;macrolide antibiotic;penam;tetracycline antibiotic	antibiotic efflux
gadW	ARO:3003838	resistance-nodulation-cell division (RND) antibiotic efflux pump	fluoroquinolone antibiotic;macrolide antibiotic;penam	antibiotic efflux
gadX	ARO:3000508	resistance-nodulation-cell division (RND) antibiotic efflux pump	fluoroquinolone antibiotic;macrolide antibiotic;penam	antibiotic efflux
kdpE	ARO:3003841	kdpDE	aminoglycoside antibiotic	antibiotic efflux
marA	ARO:3000263	General Bacterial Porin with reduced permeability to beta-lactams;resistance-nodulation-cell division (RND) antibiotic efflux pump	carbapenem;cephalosporin;cephamycin;fluoroquinolone antibiotic;glycylcycline;monobactam;penam;penem;phenicol antibiotic;rifamycin antibiotic;tetracycline antibiotic;triclosan	antibiotic efflux;reduced permeability to antibiotic
mdtA	ARO:3000792	resistance-nodulation-cell division (RND) antibiotic efflux pump	aminocoumarin antibiotic	antibiotic efflux
mdtB	ARO:3000793	resistance-nodulation-cell division (RND) antibiotic efflux pump	aminocoumarin antibiotic	antibiotic efflux
mdtC	ARO:3000794	resistance-nodulation-cell division (RND) antibiotic efflux pump	aminocoumarin antibiotic	antibiotic efflux
mdtE	ARO:3000795	resistance-nodulation-cell division (RND) antibiotic efflux pump	fluoroquinolone antibiotic;macrolide antibiotic;penam	antibiotic efflux
mdtF	ARO:3000796	resistance-nodulation-cell division (RND) antibiotic efflux pump	fluoroquinolone antibiotic;macrolide antibiotic;penam	antibiotic efflux
mdtG	ARO:3001329	major facilitator superfamily (MFS) antibiotic efflux pump	fosfomycin	antibiotic efflux
mdtH	ARO:3001216	major facilitator superfamily (MFS) antibiotic efflux pump	fluoroquinolone antibiotic	antibiotic efflux
mdtM	ARO:3001214	major facilitator superfamily (MFS) antibiotic efflux pump	acridine dye;disinfecting agents and intercalating dyes;fluoroquinolone antibiotic;lincosamide antibiotic;nucleoside antibiotic;phenicol antibiotic	antibiotic efflux
mdtN	ARO:3003548	major facilitator superfamily (MFS) antibiotic efflux pump	acridine dye;disinfecting agents and intercalating dyes;nucleoside antibiotic	antibiotic efflux
mdtO	ARO:3003549	major facilitator superfamily (MFS) antibiotic efflux pump	acridine dye;disinfecting agents and intercalating dyes;nucleoside antibiotic	antibiotic efflux
mdtP	ARO:3003550	major facilitator superfamily (MFS) antibiotic efflux pump	acridine dye;disinfecting agents and intercalating dyes;nucleoside antibiotic	antibiotic efflux
mphB	ARO:3000318	macrolide phosphotransferase (MPH)	macrolide antibiotic	antibiotic inactivation
msbA	ARO:3003950	ATP-binding cassette (ABC) antibiotic efflux pump	nitroimidazole antibiotic	antibiotic efflux
ugd	ARO:3003577	pmr phosphoethanolamine transferase	peptide antibiotic	antibiotic target alteration
